# Supplementary material for: De novo screening of disease-resistant genes from the chromosome-level genome of rare minnow using CRISPR-cas9 random mutation
Source: Gigascience. 2021 Nov 19;10(11):giab075. doi: 10.1093/gigascience/giab075 (PMC8782236; doi:10.1093/gigascience/giab075)
Supplement: giab075_Supplemental_Files [file giab075_supplemental_files.zip]

Archive with 8 entries (8 files):
- Additional File 1.xlsx
- Additional File 2.xlsx
- Additional File 3.xlsx
- Additional File 4.xlsx
- Additional File 5.xlsx
- Additional File 6.xlsx
- Additional File 7.xlsx
- Additional File 8.tif
