# Supplementary material for: De novo screening of disease-resistant genes from the chromosome-level genome of rare minnow using CRISPR-cas9 random mutation
Source: Gigascience. 2021 Nov 19;10(11):giab075. doi: 10.1093/gigascience/giab075 (PMC8782236; doi:10.1093/gigascience/giab075)
Supplement: giab075_Supplemental_Files [file giab075_supplemental_files.zip › Additional File 1.xlsx]

## Sheet: Sheet1
Statistics of repeat elements
Element categories			No. of elements	Length occupied(bp)	Percentage of sequence(%)
Interspersed repeats	Retroelements	SINEs:	16277	2824942	0.29
		LINEs:	50499	30749565	3.21
		LTR elements:	74657	48373731	5.04
	DNA transposons		997681	253394535	26.42
	Rolling-circles		30256	7192132	0.75
	Unclassified:		262550	64821957	6.76
Small RNA			1207	321199	0.03
Satellites			26974	6186082	0.64
