# Supplementary material for: De novo screening of disease-resistant genes from the chromosome-level genome of rare minnow using CRISPR-cas9 random mutation
Source: Gigascience. 2021 Nov 19;10(11):giab075. doi: 10.1093/gigascience/giab075 (PMC8782236; doi:10.1093/gigascience/giab075)
Supplement: giab075_Supplemental_Files [file giab075_supplemental_files.zip › Additional File 2.xlsx]

## Sheet: Sheet1
	Gene annotation statistics for four Cyprinidae fish species
		NO. of Gene loci	Total length of CDS (bp)	Ave. length of CDS (Kb)
	Rare minnow	26861	48892963	1.82022
	Grass carp	32811	45525153	1.3875
	Blunt snout bream bream	30851	39593224	1.28337
	Zebrafish	32717	56695875	1.73292
