# Supplementary material for: De novo screening of disease-resistant genes from the chromosome-level genome of rare minnow using CRISPR-cas9 random mutation
Source: Gigascience. 2021 Nov 19;10(11):giab075. doi: 10.1093/gigascience/giab075 (PMC8782236; doi:10.1093/gigascience/giab075)
Supplement: giab075_Supplemental_Files [file giab075_supplemental_files.zip › Additional File 3.xlsx]

## Sheet: Sheet1
LOC	Ref	ALT	mutant_TYPE	GeneID	Type_T1T2T3	T1	T2	T3	Type_5P	P1	P2	P3	P4	P5	E-value	Nr_ID	Nr_info	Symble(Gene)	K_number	GO info
LG01:16077223	A	ATC	frameshift_variant	evm.TU.LG01.710	NTN	NA	1:2	NA	NNTNN	NA	NA	1:1	NA	NA	1e-09	XP_024307828	ICOS ligand isoform X1 [Homo sapiens]	-	-	-
LG01:16077227	AT	A	frameshift_variant	evm.TU.LG01.710	NTN	NA	1:2	NA	NNTNN	NA	NA	1:1	NA	NA	1e-09	XP_024307828	ICOS ligand isoform X1 [Homo sapiens]	-	-	-
LG01:16077229	AGTTATAG	A	frameshift_variant	evm.TU.LG01.710	NTN	NA	1:2	NA	NNTNN	NA	NA	1:1	NA	NA	1e-09	XP_024307828	ICOS ligand isoform X1 [Homo sapiens]	-	-	-
LG04:5037862	GGTGTGTGT	GGT,G,GGTGTGTGTGT,GGTGTGTGTGTGTGTGTGTGT,GGTGT	splice_donor_variant&splice_region_variant&intron_variant	evm.TU.LG04.106	TTT	3:1/2:1	2:1	2:1/5:1	TTTTT	2:1/3:1	5:1	2:1	2:2	2:1	0	AAD56173	post-synaptic density 95 [Homo sapiens]	DLG4	K11828	GO:0000165, GO:0002091, GO:0004385, GO:0005088, GO:0005515, GO:0005737, GO:0005783, GO:0005886, GO:0005886, GO:0006461, GO:0007165, GO:0007204, GO:0007268, GO:0007399, GO:0007612, GO:0008021, GO:0008022, GO:0008076, GO:0008328, GO:0008328, GO:0014069, GO:0014069, GO:0015276, GO:0016188, GO:0016323, GO:0019900, GO:0019903, GO:0030054, GO:0030165, GO:0030666, GO:0030863, GO:0031234, GO:0031697, GO:…
LG04:39010086	CA	C	frameshift_variant	evm.TU.LG04.1053	TTT	1:4	1:4	1:2	TNTTT	1:2	NA	1:2	1:1	1:1	4e-84	XP_017175777	PREDICTED: coiled-coil domain-containing protein 180 isoform X2 [Mus musculus]	CCDC180	-	GO:0003674, GO:0008150, GO:0070062
LG05:25283894	ATT	A,AT	frameshift_variant	evm.TU.LG05.726	TTT	2:6	1:2/2:4	1:6	NTTNT	NA	1:2	1:2	NA	2:1	-	-		-	-	-
LG05:26652633	CAT	C	frameshift_variant	evm.TU.LG05.770	TTT	1:3	1:4	1:2	TTTTT	1:1	1:1	1:1	1:1	1:1	2e-09	XP_017170242	PREDICTED: Kv channel-interacting protein 1 isoform X4 [Mus musculus]	KCNIP1	-	GO:0005244, GO:0005267, GO:0005509, GO:0005737, GO:0005886, GO:0006810, GO:0006811, GO:0006813, GO:0008076, GO:0008076, GO:0015459, GO:0016020, GO:0030425, GO:0031234, GO:0034705, GO:0034765, GO:0042995, GO:0043025, GO:0044325, GO:0045760, GO:0046872, GO:0046982, GO:0047485, GO:0071805, GO:1901379
LG05:37238058	GCAATGGGTTGGTA	G	splice_donor_variant&disruptive_inframe_deletion&splice_region_variant&intron_variant	evm.TU.LG05.1011	TTT	1:3	1:4	1:2	TTTTT	1:1	1:1	1:1	1:1	1:1	2e-66	XP_017175375	PREDICTED: cilia- and flagella-associated protein 221 isoform X2 [Mus musculus]	CFAP221	-	GO:0003341, GO:0005516, GO:0005737, GO:0005856, GO:0005929, GO:0030030, GO:0042995, GO:0060271
LG06:2151183	A	AAT	frameshift_variant	evm.TU.LG06.67	TTT	1:2	1:4	1:6	TTTTT	1:1	1:2	1:1	1:1	1:2	2e-177	XP_699804	aspartate--tRNA ligase, mitochondrial [Danio rerio]	DARS2	K01876	GO:0000166, GO:0003676, GO:0004812, GO:0005524, GO:0005737, GO:0006418, GO:0016874
LG07:21147714	A	AT	frameshift_variant&stop_gained	evm.TU.LG07.472	TTT	1:5	1:3	1:5	TTTTT	1:1	1:1	1:1	1:1	1:2	0	CAA58788	nebulin [Homo sapiens]	NEB	-	GO:0003779, GO:0005515, GO:0005829, GO:0007517, GO:0007525, GO:0008307, GO:0015629, GO:0030018, GO:0030049, GO:0030832, GO:0070062
LG08:1674942	C	CTGTG,CTGTGTGTGTGTGTGTGTG,CTG,CTGTGTG	frameshift_variant	evm.TU.LG08.48	TTT	2:2	2:2	2:2	TTTTT	2:1	2:1	2:1	2:1	2:1	-	-		-	-	-
LG12:3728249	C	CA	frameshift_variant	evm.TU.LG12.116	TTT	1:6	1:4	1:3	TTTTT	1:1	1:1	1:1	1:1	1:2	-	-		-	-	-
LG12:3819976	CG	C	frameshift_variant	evm.TU.LG12.122	TTT	1:6	1:4	1:3	TTTTT	1:1	1:1	1:1	1:1	1:2	1e-23	ADC91944	UDP glucuronosyltransferase 2 family polypeptide a1 isoform 3 [Danio rerio]	UGT2A1	K00699	GO:0008152, GO:0015020, GO:0016020, GO:0016021, GO:0016740, GO:0016757, GO:0016758
LG13:28423250	GAAAAA	G,GA,GAA,GAAA,GAAAA	frameshift_variant	evm.TU.LG13.733	TTT	4:1	1:2/4:1	1:1	TTTTT	4:1	1:1	1:1	1:1/4:1	4:1	2e-146	NP_001070899	kinesin-like protein KIF6 [Danio rerio]	KIF6	-	GO:0000166, GO:0003777, GO:0003777, GO:0005524, GO:0005871, GO:0005874, GO:0007018, GO:0007018, GO:0008017, GO:0016887, GO:0021510, GO:0097546
LG14:19631906	A	AT	frameshift_variant	evm.TU.LG14.491	TTT	1:1	1:3	1:5	TTTTT	1:1	1:1	1:1	1:1	1:1	0	AAI51858	Vomeronasal 2 receptor, h32 [Danio rerio]	V2RH32	-	GO:0004871, GO:0004930, GO:0005886, GO:0007165, GO:0007186, GO:0016020, GO:0016021
LG14:22165788	A	AAAGAAAAGCTT	frameshift_variant&stop_gained	evm.TU.LG14.574	TTT	1:1	1:4	1:5	TTTTT	1:1	1:1	1:1	1:1	1:1	1e-13	XP_016363601	PREDICTED: myosin heavy chain, fast skeletal muscle-like [Sinocyclocheilus anshuiensis]	LOC107704999	K10352	-
LG18:6605005	C	CTAGTAATAGTA,CTAGTAATAGT	frameshift_variant	evm.TU.LG18.192	TTT	1:6	1:4/2:1	1:1	TTTNT	1:2	1:1	1:1	NA	1:2	1e-12	XP_011518327	putative nuclease HARBI1 isoform X1 [Homo sapiens]	HARBI1	-	GO:0004518, GO:0005634, GO:0005737, GO:0005813, GO:0046872, GO:0090305
LG18:14341482	CA	C	frameshift_variant	evm.TU.LG18.404	TTT	1:1	1:2	1:2	TTTTT	1:1	1:1	1:1	1:1	1:1	4e-11	XP_017211569	uncharacterized protein LOC541433 isoform X2 [Danio rerio]	ZGC:112966	-	GO:0003674, GO:0005575, GO:0008150
LG22:739986	GAC	*,G	frameshift_variant	evm.TU.LG22.33	TTT	1:1	1:1	1:1	TTTTT	1:1	1:1	1:1	1:1	1:1	9e-11	XP_005157922	gastrula zinc finger protein xFG20-1-like isoform X1 [Danio rerio]	SI:CH73-341K19.1	-	GO:0046872
LG22:11759894	TC	*,T	frameshift_variant	evm.TU.LG22.468	TTT	1:1	1:1	1:1	TTTTT	1:1	1:1	1:1	1:1	1:2	1e-158	XP_018421711	PREDICTED: ATP synthase subunit gamma, mitochondrial isoform X1 [Nanorana parkeri]	-	K02136	-
ctg666:10819	AC	ACC,A	frameshift_variant	evm.TU.ctg666.1	TTT	1:5	1:3/2:2	1:5	TNNTT	1:1	NA	NA	1:1	1:1	2e-12	XP_538851	butyrophilin-like protein 2 isoform X2 [Canis lupus familiaris]	BTNL2	-	-
ctg504:1301	T	TC	frameshift_variant	evm.TU.ctg504.2	TTT	1:4	1:4	1:2	TTTTT	1:1	1:1	1:1	1:1	1:1	8e-47	XP_686163	tripartite motif-containing protein 16 isoform X1 [Danio rerio]	FTR58	-	GO:0005622, GO:0008270, GO:0046872
ctg504:1303	AT	A	frameshift_variant	evm.TU.ctg504.2	TTT	1:4	1:4	1:2	TTTTT	1:1	1:1	1:1	1:1	1:1	8e-47	XP_686163	tripartite motif-containing protein 16 isoform X1 [Danio rerio]	FTR58	-	GO:0005622, GO:0008270, GO:0046872
