# Supplementary material for: De novo screening of disease-resistant genes from the chromosome-level genome of rare minnow using CRISPR-cas9 random mutation
Source: Gigascience. 2021 Nov 19;10(11):giab075. doi: 10.1093/gigascience/giab075 (PMC8782236; doi:10.1093/gigascience/giab075)
Supplement: giab075_Supplemental_Files [file giab075_supplemental_files.zip › Additional File 4.xlsx]

## Sheet: Sheet1
LOC	Ref	ALT	Mutant_TYPE	Type_T1T2T3	Target	Distance
LG01:16077223	A	ATC	frameshift_variant	NTN	ATG	1
LG01:16077227	AT	A	frameshift_variant	NTN	ATG	5
LG01:16077229	AGTTATAG	A	frameshift_variant	NTN	ATG	7
LG04:5037862	GGTGTGTGT	GGT,G,GGTGTGTGTGT,GGTGTGTGTGTGTGTGTGTGT,GGTGT	splice_donor_variant&splice_region_variant&intron_variant	TTT	ATG	-16
LG04:39010086	CA	C	frameshift_variant	TTT	ATG	17/20
LG05:25283894	ATT	A,AT	frameshift_variant	TTT	ATG	-26
LG05:26652633	CAT	C	frameshift_variant	TTT	ATG	-14/1/15
LG05:37238058	GCAATGGGTTGGTA	G	splice_donor_variant&disruptive_inframe_deletion&splice_region_variant&intron_variant	TTT	ATG	-15/-2/7
LG06:2151183	A	AAT	frameshift_variant	TTT	ATG/TATAWAW	-10/-6/-4/-1/19
LG07:21147714	A	AT	frameshift_variant&stop_gained	TTT	ATG	0
LG08:1674942	C	CTGTG,CTGTGTGTGTGTGTGTGTG,CTG,CTGTGTG	frameshift_variant	TTT	ATG	-35
LG12:3728249	C	CA	frameshift_variant	TTT	ATG	17
LG12:3819976	CG	C	frameshift_variant	TTT	ATG	-10/17/20
LG13:28423250	GAAAAA	G,GA,GAA,GAAA,GAAAA	frameshift_variant	TTT	ATG	23
LG14:19631906	A	AT	frameshift_variant	TTT	ATG	0/12
LG14:22165788	A	AAAGAAAAGCTT	frameshift_variant&stop_gained	TTT	ATG	7
LG18:6605005	C	CTAGTAATAGTA,CTAGTAATAGT	frameshift_variant	TTT	ATG	3/15
LG18:14341482	CA	C	frameshift_variant	TTT	ATG	-3
LG22:739986	GAC	*,G	frameshift_variant	TTT	ATG	-10/-16
LG22:11759894	TC	*,T	frameshift_variant	TTT	ATG	-22
ctg666:10819	AC	ACC,A	frameshift_variant	TTT	ATG	-37
ctg504:1301	T	TC	frameshift_variant	TTT	ATG	68
ctg504:1303	AT	A	frameshift_variant	TTT	ATG	66
