# Supplementary material for: De novo screening of disease-resistant genes from the chromosome-level genome of rare minnow using CRISPR-cas9 random mutation
Source: Gigascience. 2021 Nov 19;10(11):giab075. doi: 10.1093/gigascience/giab075 (PMC8782236; doi:10.1093/gigascience/giab075)
Supplement: giab075_Supplemental_Files [file giab075_supplemental_files.zip › Additional File 5.xlsx]

## Sheet: Sheet1
GeneID	Nr_ID	Nr_info	Symble(Gene)	K_number	GO info
evm.TU.LG01.710	XP_024307828	ICOS ligand isoform X1 [Homo sapiens]	-	-	-
evm.TU.LG04.106	AAD56173	post-synaptic density 95 [Homo sapiens]	DLG4	K11828	GO:0000165, GO:0002091, GO:0004385, GO:0005088, GO:0005515, GO:0005737, GO:0005783, GO:0005886, GO:0005886, GO:0006461, GO:0007165, GO:0007204, GO:0007268, GO:0007399, GO:0007612, GO:0008021, GO:0008022, GO:0008076, GO:0008328, GO:0008328, GO:0014069, GO:0014069, GO:0015276, GO:0016188, GO:0016323, GO:0019900, GO:0019903, GO:0030054, GO:0030165, GO:0030666, GO:0030863, GO:0031234, GO:0031697, GO:…
evm.TU.LG04.1053	XP_017175777	PREDICTED: coiled-coil domain-containing protein 180 isoform X2 [Mus musculus]	CCDC180	-	GO:0003674, GO:0008150, GO:0070062
evm.TU.LG05.726	-		-	-	-
evm.TU.LG05.770	XP_017170242	PREDICTED: Kv channel-interacting protein 1 isoform X4 [Mus musculus]	KCNIP1	-	GO:0005244, GO:0005267, GO:0005509, GO:0005737, GO:0005886, GO:0006810, GO:0006811, GO:0006813, GO:0008076, GO:0008076, GO:0015459, GO:0016020, GO:0030425, GO:0031234, GO:0034705, GO:0034765, GO:0042995, GO:0043025, GO:0044325, GO:0045760, GO:0046872, GO:0046982, GO:0047485, GO:0071805, GO:1901379
evm.TU.LG05.1011	XP_017175375	PREDICTED: cilia- and flagella-associated protein 221 isoform X2 [Mus musculus]	CFAP221	-	GO:0003341, GO:0005516, GO:0005737, GO:0005856, GO:0005929, GO:0030030, GO:0042995, GO:0060271
evm.TU.LG06.67	XP_699804	aspartate--tRNA ligase, mitochondrial [Danio rerio]	DARS2	K01876	GO:0000166, GO:0003676, GO:0004812, GO:0005524, GO:0005737, GO:0006418, GO:0016874
evm.TU.LG07.472	CAA58788	nebulin [Homo sapiens]	NEB	-	GO:0003779, GO:0005515, GO:0005829, GO:0007517, GO:0007525, GO:0008307, GO:0015629, GO:0030018, GO:0030049, GO:0030832, GO:0070062
evm.TU.LG08.48	-		-	-	-
evm.TU.LG12.116	-		-	-	-
evm.TU.LG12.122	ADC91944	UDP glucuronosyltransferase 2 family polypeptide a1 isoform 3 [Danio rerio]	UGT2A1	K00699	GO:0008152, GO:0015020, GO:0016020, GO:0016021, GO:0016740, GO:0016757, GO:0016758
evm.TU.LG13.733	NP_001070899	kinesin-like protein KIF6 [Danio rerio]	KIF6	-	GO:0000166, GO:0003777, GO:0003777, GO:0005524, GO:0005871, GO:0005874, GO:0007018, GO:0007018, GO:0008017, GO:0016887, GO:0021510, GO:0097546
evm.TU.LG14.491	AAI51858	Vomeronasal 2 receptor, h32 [Danio rerio]	V2RH32	-	GO:0004871, GO:0004930, GO:0005886, GO:0007165, GO:0007186, GO:0016020, GO:0016021
evm.TU.LG14.574	XP_016363601	PREDICTED: myosin heavy chain, fast skeletal muscle-like [Sinocyclocheilus anshuiensis]	LOC107704999	K10352	-
evm.TU.LG18.192	XP_011518327	putative nuclease HARBI1 isoform X1 [Homo sapiens]	HARBI1	-	GO:0004518, GO:0005634, GO:0005737, GO:0005813, GO:0046872, GO:0090305
evm.TU.LG18.404	XP_017211569	uncharacterized protein LOC541433 isoform X2 [Danio rerio]	ZGC:112966	-	GO:0003674, GO:0005575, GO:0008150
evm.TU.LG22.33	XP_005157922	gastrula zinc finger protein xFG20-1-like isoform X1 [Danio rerio]	SI:CH73-341K19.1	-	GO:0046872
evm.TU.LG22.468	XP_018421711	PREDICTED: ATP synthase subunit gamma, mitochondrial isoform X1 [Nanorana parkeri]	-	K02136	-
evm.TU.ctg666.1	XP_538851	butyrophilin-like protein 2 isoform X2 [Canis lupus familiaris]	BTNL2	-	-
evm.TU.ctg504.2	XP_686163	tripartite motif-containing protein 16 isoform X1 [Danio rerio]	FTR58	-	GO:0005622, GO:0008270, GO:0046872
