# Supplementary material for: De novo screening of disease-resistant genes from the chromosome-level genome of rare minnow using CRISPR-cas9 random mutation
Source: Gigascience. 2021 Nov 19;10(11):giab075. doi: 10.1093/gigascience/giab075 (PMC8782236; doi:10.1093/gigascience/giab075)
Supplement: giab075_Supplemental_Files [file giab075_supplemental_files.zip › Additional File 6.xlsx]

## Sheet: Sheet1
Gene_ID _grass carp	Gene_ID_rare minnow	Max_score	Total_score	Query_cover	Subject_cover	E_value	Identity	Distance
CI01000000_11721762_11759751	evm.TU.LG04.106	850	924.7	95.2854	91.9811	0	56.705	contained
CI01000003_00665762_00716862	evm.TU.LG04.106	727	1070	87.469	74.4703	0	74.648	contained
CI01000004_13211489_13233786	evm.TU.LG06.67	1190	1190	91.3103	99.7072	0	83.217	12
CI01000009_08955749_09012630	evm.TU.LG07.472	7628	19481.9	99.0989	96.7356	0	73.809	contained
CI01000015_07231343_07238327	evm.TU.LG01.710	200	200	82.2917	70.9821	1.79e-65	71.069	contained
CI01000019_01740386_01743210	evm.TU.LG22.468	535	535	93.5154	100	0	93.796	contained
CI01000051_04206048_04211968	evm.TU.LG22.33	926	926	75.6869	95.6879	0	48.663	contained
CI01000072_00178958_00188889	evm.TU.ctg504.2	109	109	95.2381	35.5072	5.86e-28	36.5	contained
CI01000080_00292016_00307681	evm.TU.LG04.1053	2592	2592	93.1977	98.7663	0	86.483	99
CI01000106_03022107_03060683	evm.TU.LG13.733	390	390	41.189	63.1922	1.27e-134	94.33	42
CI01000109_00398893_00403714	evm.TU.LG14.491	915	915	83.833	99.4872	0	57.668	133
CI01000129_01750601_01766091	evm.TU.LG04.106	940	940	81.7618	100	0	72.424	contained
CI01000143_00039650_00040702	evm.TU.LG12.122	72.4	72.4	67.0732	30.7692	1.55e-15	34.545	contained
CI01000146_01105336_01109459	evm.TU.LG18.404	69.7	69.7	49.7758	50.5344	3.4e-12	24.069	contained
CI01000160_01245948_01249534	evm.TU.LG14.491	839	839	85.3319	92.0746	0	50.998	114
CI01000167_00622668_00624438	evm.TU.LG14.491	60.8	116.3	13.7045	24.717	2.78e-09	46.774	contained
CI01000260_00240575_00256923	evm.TU.ctg666.1	646	1373	15.1192	98.915	0	63.551	601
CI01000300_01812173_01822492	evm.TU.LG05.1011	1304	1304	84.5349	98.4911	0	88.661	36
CI01000300_10591932_10594068	evm.TU.LG05.770	91.3	91.3	21.2121	26.5823	2.26e-23	100	57
CI01000325_04673826_04676828	evm.TU.LG12.116	715	715	75.2182	76.0417	0	84.51	contained
CI01000329_00661684_00664068	evm.TU.ctg504.2	101	101	92.0635	76.9231	1e-26	37.569	contained
CI01000340_03926585_04057475	evm.TU.LG04.106	1003	1003	95.1613	87.5289	0	64.758	contained
CI01000427_00008314_00009548	evm.TU.LG18.192	116	116	98.6014	39.441	2.37e-32	43.262	contained
