# Supplementary material for: De novo screening of disease-resistant genes from the chromosome-level genome of rare minnow using CRISPR-cas9 random mutation
Source: Gigascience. 2021 Nov 19;10(11):giab075. doi: 10.1093/gigascience/giab075 (PMC8782236; doi:10.1093/gigascience/giab075)
Supplement: giab075_Supplemental_Files [file giab075_supplemental_files.zip › Additional File 7.xlsx]

## Sheet: Sheet1
Gene sequence	Sybme	siRNA target	Real-time PCR primer sequence
>CI01000000_11721762_11759751 23 exon (s) 11721762 - 11759751 2544 bp, chain -	ci-3	CAGACATGGTCTATCTGAA	CAACCACGTTGGACACAACT forward 702 56.00 CACTGGTTTAGGCTCCATGC reverse 743 55.98
>CI01000003_00665762_00716862 23 exon (s) 665762 - 716862 2832 bp, chain +	ci-1	GGAGAGGATGGTGAGGGCATATTTA	CCCAGCAAGAGAAGAGTGGA forward 1681 56.04 ATCTGGGTTGTCCTGTGGAG reverse 1844 56.01
>CI01000004_13211489_13233786 16 exon (s) 13211489 - 13233786 2049 bp, chain +	ci-4	GATGCAGTATCGCTATCTT	ATTAGGGCTGGATCGACTGG forward 1851 55.97 ACGGCTTCAGGTCTTCTTCA reverse 1971 55.98
>CI01000009_08955749_09012630 139 exon (s) 8955749 - 9012630 19299 bp, chain +	ci-9	CACCAGAATATGAAGTCAA	AAGGCTGATCTGAAGTGGCT forward 8563 56.00 CTTGAAGTTGCTTGGGTGCT reverse 8672 56.03
>CI01000015_07231343_07238327 4 exon (s) 7231343 - 7238327 672 bp, chain –(igv覆盖高，杂合高)	ci-2	CAGGACTCAGTAGTAGAGGCTGTTA	GCTGTTATTGGCGGTTCTGT forward 199 55.92 AATCTTGCTGCCGTTGTGTC reverse 281 56.51
>CI01000019_01740386_01743210 7 exon (s) 1740386 - 1743210 822 bp, chain +	ci-11	GCTCCAGAAGACAAGAATA	TCTCATTGCCACAGAGCTGA forward 429 56.04 CCATGTTCTCTGAGCTTGCC reverse 555 56.00
>CI01000051_04206048_04211968 8 exon (s) 4206048 - 4211968 2922 bp, chain –	ci-13	TCAGCTTACAAGCCAGTGT	CACCACACAACACACCACAT forward 1202 55.97 CTGGAAGAACAGCAGGCATC reverse 1317 56.00
>CI01000072_00178958_00188889 9 exon (s) 178958 - 188889 1656 bp, chain -	ci-16	GTACTGCTGTGATGATAAA	AGGAGATACGCCTGCCTTAC forward 30 56.01 CCAGCAGCTTGATGCAGATT reverse 133 55.96
>CI01000080_00292016_00307681 36 exon (s) 292016 - 307681 4377 bp, chain –	ci-22	ACCACAACAGCTGCCTGCAAGAATT	ACCATTGAAGTGCGAGATGC forward 4213 56.01 GTCTTTCCTGAGCGTCACAC reverse 4290 56.00
>CI01000106_03022107_03060683 7 exon (s) 3022107 - 3060683 921 bp, chain -	ci-21	GGAGACACTAATCGTATGA	TCGCAACTCCATGATGACCT forward 630 56.12 TCAAAGCCACTCTCTGAGCA reverse 753 55.97
>CI01000109_00398893_00403714 5 exon (s) 398893 - 403714 2340 bp, chain +（igv覆盖低，杂合高）	ci-5	CATTCGTAGGTCAACAGCTCGTGTA	ATTGGCAGCTTCAGGGAGAT forward 1178 56.05 CTCACTGCACACAGACACAG reverse 1307 55.92
>CI01000129_01750601_01766091 15 exon (s) 1750601 - 1766091 1770 bp, chain –	ci-6	GGTAACTCTGGTCTGGGCTTCAGTA	GGTAACTCTGGTCTGGGCTT forward 265 56.02 GCACATCCACGTCATTCACA reverse 411 55.95
>CI01000143_00039650_00040702 1 exon (s) 39650 - 40702 1053 bp, chain –（igv比对率低，杂合高）	ci-7	GCTTCCAACGTTACTGGCATGACAA	GAGGATCCTACAGGCTGTCC forward 249 55.99 GGTTATTGGGCTGCAGTCAG reverse 317 55.98
>CI01000146_01105336_01109459 8 exon (s) 1105336 - 1109459 1965 bp, chain +	ci-18	GGCATCAAGTTGTCGACAA	CACCAACATCTGCCCACAAA forward 192 56.01 TACACCACGCCTACACAAGT reverse 287 56.00
>CI01000160_01245948_01249534 6 exon (s) 1245948 - 1249534 2574 bp, chain –（igv基本无覆盖）	ci-8	CAGCCATGGCAGCATATCCACTTTA	GCTCTCTAGGCACAAGCAAC forward 1091 56.03 GCAGCATTGAATCCAGAGCA reverse 1239 55.98
>CI01000167_00622668_00624438 2 exon (s) 622668 - 624438 1590 bp, chain +	ci-10	CCACTTCTGTAGGTCGTCAACTTCA	GATGGGCAGAGAAGAAGGGT forward 289 56.08 ACCTACAGAAGTGGGAAGGC reverse 465 56.02
>CI01000260_00240575_00256923 6 exon (s) 240575 - 256923 1659 bp, chain +（igv覆盖高，杂合高）	ci-19	GTTCTGCTCTACCAAGACA	AGTGATTGCTGGAGGAGCTT forward 678 56.00 CCCAGAGAGACAAACAGGGT reverse 856 55.94
>CI01000300_01812173_01822492 21 exon (s) 1812173 - 1822492 2187 bp, chain –	ci-12	CCAATCATATCCGCTGGCAAGTTGA	TGCACCTGAAGCTCTTCTCA forward 1776 55.97 AAGTCCAGGTCACACTCCAG reverse 1873 55.97
>CI01000300_10591932_10594068 4 exon (s) 10591932 - 10594068 474 bp, chain –（igv覆盖低）	ci-23	TGCACCAGGACATTCTCCATGAGAA	TGCACCAGGACATTCTCCAT forward 124 55.99 TGAGAAATGGGTCTGCGACT reverse 227 56.05
>CI01000325_04673826_04676828 5 exon (s) 4673826 - 4676828 1728 bp, chain –	ci-14	CATACTCATTCAGTGAACCGCAGAT	GACAGCATGTGACCGATACG forward 314 55.96 CTGCCCTTGAAACAGTTGCT reverse 484 56.03
>CI01000329_00661684_00664068 5 exon (s) 661684 - 664068 702 bp, chain –（igv一半无覆盖）	ci-15	ACTGGACGAACGAACTGCCAATAAA	AGATTTGACCACAGCCCTCA forward 265 55.92 CAGAGTACAGCACCTCCCAA reverse 324 56.05
>CI01000340_03926585_04057475 23 exon (s) 3926585 - 4057475 2598 bp, chain +	ci-17	CCAAGCATCTTTATCACCAAGATCA	GATGGAAGGCTGCAGATTGG forward 1096 56.04 ATAGGAGCTGGTGACATCGG reverse 1262 56.00
>CI01000427_00008314_00009548 2 exon (s) 8314 - 9548 966 bp, chain –(igv完全无覆盖)	ci-20	CACAAGATGGCAGACTCAGAGTTAA	CTCGACCAGGCCTTCATTTG forward 505 56.01 CAAAGCTGTCGTGTGTGCTA reverse 609 55.91
